# Supplementary material for: Sterilization of image steganography using self-supervised convolutional neural network
Source: PeerJ Comput Sci. 2024 Sep 24;10:e2330. doi: 10.7717/peerj-cs.2330 (PMC11623220; doi:10.7717/peerj-cs.2330)
Supplement: Supplemental Information 1 [file peerj-cs-10-2330-s001.py]

import torch
import torch.nn as nn
import torch.nn.functional as F
from . import regist_model

@regist_model
class Net(nn.Module):
    def __init__(self, in_ch=3, out_ch=3, base_ch=128, num_module=9):
        super().__init__()
        assert base_ch%2 == 0, "base channel should be divided with 2"
        ly = []
        ly += [ nn.Conv2d(in_ch, base_ch, kernel_size=1) ]
        ly += [ nn.ReLU(inplace=True) ]
        self.head = nn.Sequential(*ly)
        self.branch1 = DC_branchl(2, base_ch, num_module)
        self.branch2 = DC_branchl(3, base_ch, num_module)
        ly = []
        ly += [ nn.Conv2d(base_ch*2,  base_ch,    kernel_size=1) ]
        ly += [ nn.ReLU(inplace=True) ]
        ly += [ nn.Conv2d(base_ch,    base_ch//2, kernel_size=1) ]
        ly += [ nn.ReLU(inplace=True) ]
        ly += [ nn.Conv2d(base_ch//2, base_ch//2, kernel_size=1) ]
        ly += [ nn.ReLU(inplace=True) ]
        ly += [ nn.Conv2d(base_ch//2, out_ch,     kernel_size=1) ]
        self.tail = nn.Sequential(*ly)

    def forward(self, x):
        x = self.head(x)
        br1 = self.branch1(x)
        br2 = self.branch2(x)
        x = torch.cat([br1, br2], dim=1)
        return self.tail(x)

    def _initialize_weights(self):
        # Liyong version
        for m in self.modules():
            if isinstance(m, nn.Conv2d):
                # n = m.kernel_size[0] * m.kernel_size[1] * m.out_channels
                m.weight.data.normal_(0, (2 / (9.0 * 64)) ** 0.5)

class DC_branchl(nn.Module):
    def __init__(self, stride, in_ch, num_module):
        super().__init__()
        ly = []
        ly += [ CentralMaskedConv2d(in_ch, in_ch, kernel_size=2*stride-1, stride=1, padding=stride-1) ]
        ly += [ nn.ReLU(inplace=True) ]
        ly += [ nn.Conv2d(in_ch, in_ch, kernel_size=1) ]
        ly += [ nn.ReLU(inplace=True) ]
        ly += [ nn.Conv2d(in_ch, in_ch, kernel_size=1) ]
        ly += [ nn.ReLU(inplace=True) ]
        ly += [ DCl(stride, in_ch) for _ in range(num_module) ]
        ly += [ nn.Conv2d(in_ch, in_ch, kernel_size=1) ]
        ly += [ nn.ReLU(inplace=True) ]
        self.body = nn.Sequential(*ly)
    def forward(self, x):
        return self.body(x)

class DCl(nn.Module):
    def __init__(self, stride, in_ch):
        super().__init__()
        ly = []
        ly += [ nn.Conv2d(in_ch, in_ch, kernel_size=3, stride=1, padding=stride, dilation=stride) ]
        ly += [ nn.ReLU(inplace=True) ]
        ly += [ nn.Conv2d(in_ch, in_ch, kernel_size=1) ]
        self.body = nn.Sequential(*ly)
    def forward(self, x):
        return x + self.body(x)
class CentralMaskedConv2d(nn.Conv2d):
    def __init__(self, *args, **kwargs):
        super().__init__(*args, **kwargs)
        self.register_buffer('mask', self.weight.data.clone())
        _, _, kH, kW = self.weight.size()
        self.mask.fill_(1)
        self.mask[:, :, kH//2, kH//2] = 0
    def forward(self, x):
        self.weight.data *= self.mask
        return super().forward(x)
