# Supplementary material for: Sterilization of image steganography using self-supervised convolutional neural network
Source: PeerJ Comput Sci. 2024 Sep 24;10:e2330. doi: 10.7717/peerj-cs.2330 (PMC11623220; doi:10.7717/peerj-cs.2330)
Supplement: Supplemental Information 2 [file peerj-cs-10-2330-s002.py]

import torch
import torch.nn as nn
import torch.nn.functional as F

from ..util.util import pixel_shuffle_down_sampling, pixel_shuffle_up_sampling
from . import regist_model
from Network import Net


@regist_model
class ss_net(nn.Module):

    def __init__(self, pd_a=5, pd_b=2, pd_pad=2, R3=True,
                    bsn='net', in_ch=3, base_ch=128, num_module=9):

        super().__init__()

        # network hyperparameters
        self.pd_a    = pd_a
        self.pd_b    = pd_b
        self.pd_pad  = pd_pad
        self.R3      = R3
        
        # define network
        if bsn == 'net':
            self.net = Net(in_ch, in_ch, base_ch, num_module)
        else:
            raise NotImplementedError('net %s is not implemented'%bsn)

    def forward(self, img, pd=None):

        if pd is None: pd = self.pd_a

        # do PD
        if pd > 1:
            pd_img = pixel_shuffle_down_sampling(img, f=pd, pad=self.pd_pad)
        else:
            p = self.pd_pad
            pd_img = F.pad(img, (p,p,p,p))
        
        # forward blind-spot network
        pd_img_d = self.net(pd_img)

        # do inverse PD
        if pd > 1:
            img_pd_bsn = pixel_shuffle_up_sampling(pd_img_d, f=pd, pad=self.pd_pad)
        else:
            p = self.pd_pad
            img_pd_bsn = pd_img_d[:,:,p:-p,p:-p]

        return img_pd_bsn

    def de(self, x):

        b,c,h,w = x.shape

        # pad images for PD process
        if h % self.pd_b != 0:
            x = F.pad(x, (0, 0, 0, self.pd_b - h%self.pd_b), mode='constant', value=0)
        if w % self.pd_b != 0:
            x = F.pad(x, (0, self.pd_b - w%self.pd_b, 0, 0), mode='constant', value=0)

        # forward PD-BSN process with inference pd factor
        img_pd_bsn = self.forward(img=x, pd=self.pd_b)


        if self.R3 == 'refinement':
            s = 2
            de = torch.empty(*(x.shape), s**2, device=x.device)
            for i in range(s):
                for j in range(s):
                    tmp_input = torch.clone(img_pd_bsn).detach()
                    tmp_input[:,:,i::s,j::s] = x[:,:,i::s,j::s]
                    p = self.pd_pad
                    tmp_input = F.pad(tmp_input, (p,p,p,p), mode='reflect')
                    if self.pd_pad == 0:
                        de[..., i*s+j] = self.net(tmp_input)
                    else:
                        de[..., i*s+j] = self.net(tmp_input)[:,:,p:-p,p:-p]
            return_d = torch.mean(de, dim=-1)
        else:
            raise RuntimeError('post-processing type not supported')
